# Supplementary material for: Deep ocean carbonate ion increase during mid Miocene CO2 decline
Source: Sci Rep. 2014 Feb 26;4:4187. doi: 10.1038/srep04187 (PMC3935200; doi:10.1038/srep04187)
Supplement: Supplementary Information — Supplementary Tables 1 and 2 KENDER [file srep04187-s2.xls]

## Sheet: Table S1
ODP Site	Water depth (m)	Depth (mbsf)	Age (Ma)	Mg/Ca (mmol/mol)	Al/Ca (µmol/mol)	Li/Ca (µmol/mol)	B/Ca (µmol/mol)	Δ[CO32-] (µmol/kg)	Δ[CO32-] (Mio)	Depth 14 Ma (m)	[CO32-]sat	[CO32-]	[CO32-] (Mio)
1266	3806	81	13.6	1.96427	11.5894	12.6804	138.382	27.9452	36.3016	3551	85.1	113.045	121.402
1266	3806	82.75	14.1296	1.86595	6.32272	13.0406	132.472	19.3793	27.3788	3551	85.1	104.479	112.479
1266	3806	84.3	14.6	1.47191	3.82	11.4553	104.053	-21.807	-15.5236	3551	85.1	63.293	69.5764
1266	3806	86.25	15.586	1.42449	5.19082	11.7023	92.2072	-38.9751	-33.407	3551	85.1	46.1249	51.693
1264	2507	163.14	12.9054	2.03545	5.13053	13.0916	133.911	21.4655	29.552	2308	66	87.4655	95.552
1264	2507	165.49	13.5984	1.79398	2.78694	13.8005	138.095	27.529	35.8681	2308	66	93.529	101.868
1264	2507	167.72	13.8724	1.65496	2.15315	12.6796	128.819	14.0859	21.8649	2308	66	80.0859	87.8649
1264	2507	170.8	14.38	1.90549	3.18206	13.7336	134.373	22.1341	30.2484	2308	66	88.1341	96.2484
1264	2507	170.8	14.38	2.02961	3.8461	13.7276	133.584	20.9915	29.0581	2308	66	86.9915	95.0581
1264	2507	172.5	14.8655	1.85481	5.55629	13.5088	124.322	7.56833	15.0757	2308	66	73.5683	81.0757
1171	2150	156.81	13.35	2.16955	2.00486	15.416	114.471	-6.70851	0.204	1777	59.8	53.0915	60.004
1171	2150	164.8	13.95	1.74295	-0.0560939	13.4351	127.624	12.3534	20.0602	1777	59.8	72.1534	79.8602
1171	2150	172.9	14.55	1.78326	0.944678	13.6412	119.902	1.16208	8.40253	1777	59.8	60.9621	68.2025
1171	2150	180	15.05	1.8217	3.69421	12.9181	113.611	-7.95527	-1.09471	1777	59.8	51.8447	58.7053
1168	2463	239.03	13.3302	1.75131	12.7377	14.6042	132.364	19.2237	27.2168	2143	64.5	83.7237	91.7168
1168	2463	243	13.6013	1.62662	4.31633	13.1699	124.37	7.63769	15.148	2143	64.5	72.1377	79.648
1168	2463	247.05	14.0177	1.7264	5.25678	12.8891	116.467	-3.81631	3.21671	2143	64.5	60.6837	67.7167
1168	2463	251	14.4138	1.70451	3.02932	13.6666	126.954	11.3827	19.049	2143	64.5	75.8827	83.549
1168	2463	255	14.8201	2.02379	52.2032	15.0393	99.3523	-28.6199	-22.6203	2143	64.5	35.8801	41.8797
1237	3212	185.01	12.96	1.86306	10.7568	12.8251	139.075	28.95	37.3482	2865	74.4	103.35	111.748
1237	3212	190.02	13.43	1.50547	1.91836	12.5792	120.678	2.28722	9.57455	2865	74.4	76.6872	83.9746
1237	3212	194.5	13.77	1.42016	1.53591	12.7178	121.684	3.74515	11.0932	2865	74.4	78.1451	85.4932
1237	3212	199.01	14.35	1.34034	0.830764	11.4881	111.803	-10.5748	-3.82336	2865	74.4	63.8252	70.5766
1237	3212	203.55	15.13	1.71416	4.33883	6.89457	95.7503	-33.8401	-28.0581	2865	74.4	40.5599	46.3419
1236	1323	74.1	13.3	2.70209	3.24108	12.724	122.156	4.42941	11.806	919	50.2	54.6294	62.006
1236	1323	77.63	13.8	2.31947	5.17739	13.8062	133.926	21.487	29.5743	919	50.2	71.687	79.7743
1236	1323	81.1	14.45	2.33584	26.554	12.7424	123.302	6.09023	13.536	919	50.2	56.2902	63.736
1236	1323	81.1	14.45	2.32172	2.18554	13.1024	127.195	11.7313	19.4121	919	50.2	61.9313	69.6121
1236	1323	85.34	14.9	2.17199	5.51748	13.3319	117.095	-2.90589	4.16506	919	50.2	47.2941	54.3651

## Sheet: Table S2
Initial ALK	Initial DIC	Initial T	Initial CO32-	Initial pCO2	ALK:DIC increase	Resultant CO32-	Resultant pCO2	ΔpCO2	%ΔpCO2
1900	1700	20	136	386	2:0.7	176	296	-90	-23.3161
1900	1700	20	136	386	2:1.0	176	306	-80	-20.7254
1900	1700	20	136	386	2:1.3	176	324	-62	-16.0622
1900	1700	21	136	402	2:0.7	176	308	-94	-23.3831
1900	1700	21	136	402	2:1.0	176	318	-84	-20.8955
1900	1700	21	136	402	2:1.3	177	337	-65	-16.1692
1900	1700	22	136	418	2:0.7	176	321	-97	-23.2057
1900	1700	22	136	418	2:1.0	177	332	-88	-21.0526
1900	1700	22	136	418	2:1.3	177	351	-67	-16.0287
1600	1400	20	124	280	2:0.7	165	210	-70	-25
1600	1400	20	125	280	2:1.0	165	219	-61	-21.7857
1600	1400	20	125	280	2:1.3	165	235	-45	-16.0714
1600	1400	21	125	292	2:0.7	167	219	-73	-25
1600	1400	21	125	292	2:1.0	165	228	-64	-21.9178
1600	1400	21	125	292	2:1.3	166	245	-47	-16.0959
1600	1400	22	125	304	2:0.7	166	227	-77	-25.3289
1600	1400	22	125	304	2:1.0	166	238	-66	-21.7105
1600	1400	22	125	304	2:1.3	165	256	-48	-15.7895
